# Supplementary material for: Phytochemical Profile and In Vitro Cytotoxic, Genotoxic, and Antigenotoxic Evaluation of Cistus monspeliensis L. Leaf Extract
Source: Int J Mol Sci. 2024 Dec 22;25(24):13707. doi: 10.3390/ijms252413707 (PMC11676674; doi:10.3390/ijms252413707)
Supplement: Supplementary file 1 [file ijms-25-13707-s001.zip]

Archive with 1 entries (1 files):
- ijms-3337499-supplementary.pdf
